# Supplementary material for: Phosphoregulation accommodates Type III secretion and assembly of a tether of ER-Chlamydia inclusion membrane contact sites
Source: eLife. 2022 Jul 15;11:e74535. doi: 10.7554/eLife.74535 (PMC9286742; doi:10.7554/eLife.74535)
Supplement: Figure 5—figure supplement 2—source data 1. [file elife-74535-fig5-figsupp2-data1.zip]

Archive with 9 entries (8 files):
- CK2-IncV_eLife3_Fig5S4_SourceData1.xlsx
- __MACOSX/
- __MACOSX/._CK2-IncV_eLife3_Fig5S4_SourceData1.xlsx
- CK2-IncV_eLife3_Fig5S4_SourceData2.psd
- __MACOSX/._CK2-IncV_eLife3_Fig5S4_SourceData2.psd
- CK2-IncV_eLife3_Fig5S4_SourceData4.tif
- __MACOSX/._CK2-IncV_eLife3_Fig5S4_SourceData4.tif
- CK2-IncV_eLife3_Fig5S4_SourceData3.tif
- __MACOSX/._CK2-IncV_eLife3_Fig5S4_SourceData3.tif
