# Supplementary material for: Phosphoregulation accommodates Type III secretion and assembly of a tether of ER-Chlamydia inclusion membrane contact sites
Source: eLife. 2022 Jul 15;11:e74535. doi: 10.7554/eLife.74535 (PMC9286742; doi:10.7554/eLife.74535)
Supplement: Figure 5—figure supplement 2—source data 1. [file elife-74535-fig5-figsupp2-data1.zip › CK2-IncV_eLife3_Fig5S4_SourceData1.xlsx]

## Sheet: Figure 5S4B
	aMBP (VAP)	Ponceau (GST)
Lane 1	0	3924.28
Lane 2	3141.45	2747.77
Lane 3	6148.15	2737.89
